# Supplementary material for: Comparison of different technologies for the decipherment of the whole genome sequence of Campylobacter jejuni BfR-CA-14430
Source: Gut Pathog. 2019 Dec 16;11:59. doi: 10.1186/s13099-019-0340-7 (PMC6913002; doi:10.1186/s13099-019-0340-7)
Supplement: Supplementary file 1 — Additional file 1: Table S1. Campylobacter jejuni Genomes used to build the Prokka Database [file 13099_2019_340_MOESM1_ESM.xlsx]

## Sheet: Table S1
Table S1: Campylobacter jejuni Genomes used to build the Prokka Database
Genbank Accsession	Assembly Accession
GCA_000009085.1	ASM908v1
GCA_000011865.1	ASM1186v1
GCA_000015525.1	ASM1552v1
GCA_000017485.1	ASM1748v1
GCA_000017905.1	ASM1790v1
GCA_000025425.1	ASM2542v1
GCA_000148705.1	ASM14870v1
GCA_000171795.2	ASM17179v2
GCA_000184085.1	ASM18408v1
GCA_000184205.1	ASM18420v1
GCA_000302555.4	ASM30255v4
GCA_000304375.1	AINO
GCA_000430385.1	ASM43038v1
GCA_000466065.2	ASM46606v2
GCA_000466075.2	ASM46607v2
GCA_000466105.2	ASM46610v2
GCA_000468915.2	ASM46891v2
GCA_000493495.1	TS
GCA_000632435.1	ASM63243v1
GCA_000737085.1	ASM73708v1
GCA_000772225.1	ASM77222v1
GCA_000807355.1	ASM80735v1
GCA_000830775.1	ASM83077v1
GCA_000830805.1	ASM83080v1
GCA_000830825.1	ASM83082v1
GCA_000830845.1	ASM83084v1
GCA_000830865.1	ASM83086v1
GCA_000835285.1	ASM83528v1
GCA_000835305.1	ASM83530v1
GCA_000835345.1	ASM83534v1
GCA_000835365.1	ASM83536v1
GCA_000934305.1	ASM93430v1
GCA_001299565.1	ASM129956v1
GCA_001299595.1	ASM129959v1
GCA_001314285.1	ASM131428v1
GCA_001412295.1	ASM141229v1
GCA_001457695.1	NCTC11351
GCA_001506185.1	ASM150618v1
GCA_001506205.1	ASM150620v1
GCA_001506225.1	ASM150622v1
GCA_001506245.1	ASM150624v1
GCA_001506265.1	ASM150626v1
GCA_001506285.1	ASM150628v1
GCA_001506305.1	ASM150630v1
GCA_001506325.1	ASM150632v1
GCA_001506345.1	ASM150634v1
GCA_001506365.1	ASM150636v1
GCA_001506385.1	ASM150638v1
GCA_001506405.1	ASM150640v1
GCA_001506425.1	ASM150642v1
GCA_001506445.1	ASM150644v1
GCA_001506465.1	ASM150646v1
GCA_001506485.1	ASM150648v1
GCA_001506505.1	ASM150650v1
GCA_001506525.1	ASM150652v1
GCA_001506545.1	ASM150654v1
GCA_001506565.1	ASM150656v1
GCA_001506585.1	ASM150658v1
GCA_001506605.1	ASM150660v1
GCA_001506625.1	ASM150662v1
GCA_001506645.1	ASM150664v1
GCA_001506665.1	ASM150666v1
GCA_001506685.1	ASM150668v1
GCA_001506705.1	ASM150670v1
GCA_001506725.1	ASM150672v1
GCA_001506745.1	ASM150674v1
GCA_001506765.1	ASM150676v1
GCA_001506785.1	ASM150678v1
GCA_001506805.1	ASM150680v1
GCA_001506825.1	ASM150682v1
GCA_001506845.1	ASM150684v1
GCA_001506865.1	ASM150686v1
GCA_001506885.1	ASM150688v1
GCA_001506905.1	ASM150690v1
GCA_001506925.1	ASM150692v1
GCA_001506945.1	ASM150694v1
GCA_001506965.1	ASM150696v1
GCA_001506985.1	ASM150698v1
GCA_001507005.1	ASM150700v1
GCA_001507025.1	ASM150702v1
GCA_001507045.1	ASM150704v1
GCA_001507065.1	ASM150706v1
GCA_001507085.1	ASM150708v1
GCA_001507105.1	ASM150710v1
GCA_001507125.1	ASM150712v1
GCA_001507145.1	ASM150714v1
GCA_001507165.1	ASM150716v1
GCA_001507185.1	ASM150718v1
GCA_001507205.1	ASM150720v1
GCA_001507225.1	ASM150722v1
GCA_001507245.1	ASM150724v1
GCA_001507265.1	ASM150726v1
GCA_001563565.1	ASM156356v1
GCA_001587015.1	ASM158701v1
GCA_001587035.1	ASM158703v1
GCA_001686905.1	ASM168690v1
GCA_001717625.1	ASM171762v1
GCA_001721945.1	ASM172194v1
GCA_001721965.1	ASM172196v1
GCA_001721985.1	ASM172198v1
GCA_001767215.1	ASM176721v1
GCA_001865395.1	ASM186539v1
GCA_001865415.1	ASM186541v1
GCA_001865435.1	ASM186543v1
GCA_001865595.1	ASM186559v1
GCA_001865615.1	ASM186561v1
GCA_001870085.1	ASM187008v1
GCA_001870105.1	ASM187010v1
GCA_001951235.1	ASM195123v1
GCA_001951255.1	ASM195125v1
GCA_001951275.1	ASM195127v1
GCA_001951295.1	ASM195129v1
GCA_001951315.1	ASM195131v1
GCA_001951335.1	ASM195133v1
GCA_002024325.1	ASM202432v1
GCA_002028305.1	ASM202830v1
GCA_002101355.1	ASM210135v1
GCA_002209005.1	ASM220900v1
GCA_002209025.1	ASM220902v1
GCA_002209045.1	ASM220904v1
GCA_002209065.1	ASM220906v1
GCA_002214785.1	ASM221478v1
GCA_002224325.1	ASM222432v1
GCA_002224385.1	ASM222438v1
GCA_002234455.1	ASM223445v1
GCA_002238355.1	ASM223835v1
GCA_002238375.1	ASM223837v1
GCA_002407125.1	ASM240712v1
GCA_002587105.1	ASM258710v1
GCA_002587225.1	ASM258722v1
GCA_002983725.1	ASM298372v1
GCA_003030185.1	ASM303018v1
GCA_900474415.1	39111_H02
GCA_900475265.1	43024_F01
